# Supplementary material for: MQPD: An Antioxidant Quinone–Dopamine Hybrid Which Induces Sustained Brain Dopamine Elevation
Source: Antioxidants (Basel). 2025 Nov 27;14(12):1416. doi: 10.3390/antiox14121416 (PMC12729426; doi:10.3390/antiox14121416)
Supplement: Supplementary file 1 [file antioxidants-14-01416-s001.zip]

Archive with 1 entries (1 files):
- antioxidants-3947199-supplementary.pdf
